# Supplementary material for: Lifetime Changes in Gut Microbiota and Metabolite Composition in High-Fat Diet-Induced Obesity in Apolipoprotein A-IV Gene Knockout Mice
Source: Biology (Basel). 2025 Sep 17;14(9):1278. doi: 10.3390/biology14091278 (PMC12467894; doi:10.3390/biology14091278)
Supplement: Supplementary file 1 [file biology-14-01278-s001.zip]

Archive with 7 entries (7 files):
- Figure S1 combo sh_ch_hfd vs nd.png
- Figure S2 combo sh_ch_apo vs wt.png
- Figure S3 FB ratio combo.png
- Table S1. ND_Apo_vs_WT_poprawione.xlsx
- Table S2. HFD_Apo_vs_WT_poprawione.xlsx
- Table S3. Apo_HFD_vs_ND_poprawione.xlsx
- Table S4. WT_HFD_vs_ND_poprawiona.xlsx
