# Supplementary material for: Lifetime Changes in Gut Microbiota and Metabolite Composition in High-Fat Diet-Induced Obesity in Apolipoprotein A-IV Gene Knockout Mice
Source: Biology (Basel). 2025 Sep 17;14(9):1278. doi: 10.3390/biology14091278 (PMC12467894; doi:10.3390/biology14091278)
Supplement: Supplementary file 1 [file biology-14-01278-s001.zip › Table S1. ND_Apo_vs_WT_poprawione.xlsx]

## Sheet: Table
Supplementary Table S1. Microbiome comparison ApoA-IV-KO vs. WT mice on ND (padj≤0.05)
Bold font indicates bacteria differentiated at more than one time point. Sorted by padj at each time point. KO; knockout, ND; normal diet, WT; wild-type.
Phylum	Family	Genus	baseMean	log2FoldChange	p-value	padj	time
Firmicutes	Oscillospiraceae	Oscillospiraceae_unclassified	107555	-2.60874	2.91813e-05	0.00306404	12
Firmicutes	Peptostreptococcaceae	Romboutsia(77)	42.3277	2.70659	0.000238911	0.0125428	12
Proteobacteria	Gammaproteobacteria_unclassified	Gammaproteobacteria_unclassified	11.9721	2.12986	0.000652695	0.0228443	12
Bacteroidota	Marinifilaceae	Odoribacter	805.115	2.85785	0.00170673	0.0235669	12
Firmicutes	Lachnospiraceae	Lachnospiraceae_unclassified	251157	-3.08237	0.00152811	0.0235669	12
Firmicutes	Oscillospirales_unclassified	Oscillospirales_unclassified	905.97	-1.70877	0.00156902	0.0235669	12
Firmicutes	Erysipelatoclostridiaceae	Erysipelatoclostridium(66)	1195.98	-4.03442	0.00213962	0.0235669	12
Firmicutes	Monoglobaceae	Monoglobus	212.786	2.45429	0.00224446	0.0235669	12
Verrucomicrobiota	Verrucomicrobiae_unclassified	Verrucomicrobiae_unclassified	11.9721	2.78433	0.00212864	0.0235669	12
Bacteroidota	Rikenellaceae	Alistipes(91)	48432.6	-1.4588	0.00254188	0.0242634	12
Firmicutes	Butyricicoccaceae	Butyricicoccus(77)	8087.59	-5.41568	0.00548217	0.0479689	12
Bacteroidota	Marinifilaceae	Odoribacter	757.054	4.03145	1.29372e-05	0.00100386	28
Campilobacterota	Helicobacteraceae	Helicobacter	965.581	3.63292	2.47867e-05	0.00100386	28
Verrucomicrobiota	Akkermansiaceae	Akkermansia	4109.58	3.58343	6.98112e-05	0.0018849	28
Actinobacteriota	Eggerthellaceae	Enterorhabdus(54)	2141.4	2.25172	0.00069758	0.014126	28
Firmicutes	Clostridiaceae	Clostridium_sensu_stricto_1(53)	73.6721	-3.06061	0.00264067	0.0427788	28
Firmicutes	Clostridiaceae	Clostridium_sensu_stricto_1(53)	19.9829	6.20596	2.0551e-05	0.00125848	56
Firmicutes	Erysipelotrichaceae	Erysipelotrichaceae_unclassified	1681.44	3.33318	3.40129e-05	0.00125848	56
Proteobacteria	Burkholderiales_unclassified	Burkholderiales_unclassified	131.091	2.02984	0.000159998	0.00394662	56
Bacteroidota	Marinifilaceae	Odoribacter	1561.96	2.0238	0.000562059	0.0103981	56
Firmicutes	Mycoplasmataceae	Ureaplasma	8.69805	2.44311	0.00116086	0.0171807	56
Firmicutes	Peptostreptococcaceae	Romboutsia(77)	173.961	2.6575	0.00204959	0.0249671	56
Actinobacteriota	Bifidobacteriaceae	Bifidobacterium(99)	2220.2	2.38099	0.00277196	0.0256407	56
Actinobacteriota	Atopobiaceae	Olsenella(66)	752.212	2.7081	0.00382496	0.0298843	56
Proteobacteria	Sutterellaceae	Parasutterella(99)	5761.5	1.64195	0.00444226	0.0298843	56
Proteobacteria	Rhodospirillales_uncultured	uncultured_ge	166.168	3.04257	0.00570982	0.0352106	56
Firmicutes	Lactobacillaceae	Lactobacillus	826.545	2.06833	0.00796255	0.0430658	56
Proteobacteria	Rhodospirillales_unclassified	Rhodospirillales_unclassified	8.69805	2.52044	0.00814758	0.0430658	56
Verrucomicrobiota	Akkermansiaceae	Akkermansia	65745	-11.8462	1.29856e-06	0.000122065	84
