# Supplementary material for: Lifetime Changes in Gut Microbiota and Metabolite Composition in High-Fat Diet-Induced Obesity in Apolipoprotein A-IV Gene Knockout Mice
Source: Biology (Basel). 2025 Sep 17;14(9):1278. doi: 10.3390/biology14091278 (PMC12467894; doi:10.3390/biology14091278)
Supplement: Supplementary file 1 [file biology-14-01278-s001.zip › Table S2. HFD_Apo_vs_WT_poprawione.xlsx]

## Sheet: Table
Supplementary Table S2. Microbiome comparison ApoA-IV-KO vs. WT mice on HFD (padj ≤ 0.05)
Bold font indicates bacteria differentiated at more than one time point. Sorted by padj at each time point. HFD; high-fat diet, KO; knockout, WT; wild-type.
Phylum	Family	Genus	baseMean	log2FoldChange	p-value	padj	time
Bacteroidota	Marinifilaceae	Odoribacter(96)	76.56	6.4698	0.000614099	0.00930933	12
Bacteroidota	Bacteroidaceae	Bacteroides	7521.57	-1.33144	0.000572298	0.00930933	12
Firmicutes	Mycoplasmataceae	Ureaplasma	9.604	4.34056	0.000287131	0.00930933	12
Firmicutes	Lachnospiraceae	Lachnospiraceae_unclassified	273351	-1.77806	0.000490957	0.00930933	12
Firmicutes	Oscillospiraceae	Oscillospiraceae_unclassified	84110.6	-1.86909	0.000709346	0.00930933	12
Proteobacteria	Sutterellaceae	Parasutterella(99)	1532.61	2.51291	0.000775777	0.00930933	12
Proteobacteria	Burkholderiales_unclassified	Burkholderiales_unclassified	54.2671	2.81642	0.000381024	0.00930933	12
Firmicutes	Clostridia_unclassified	Clostridia_unclassified	3634.07	-1.56871	0.00419325	0.039137	12
Actinobacteriota	Bifidobacteriaceae	Bifidobacterium(99)	285.563	5.74808	0.004692	0.0394128	12
Bacteroidota	Rikenellaceae	Alistipes(91)	46086.8	-1.64645	0.00618383	0.0441351	12
Firmicutes	Peptococcaceae	uncultured(94)	2315.81	-2.37987	0.00630501	0.0441351	12
Proteobacteria	Rhodospirillales_unclassified	Rhodospirillales_unclassified	16.7215	2.05989	0.00700524	0.0452646	12
Firmicutes	Clostridia_UCG-014_fa	Clostridia_UCG-014_ge	1206.94	1.74363	0.0087076	0.0487625	12
Firmicutes	Butyricicoccaceae	Butyricicoccus(77)	2385.99	-2.22282	0.00819527	0.0487625	12
Campilobacterota	Helicobacteraceae	Helicobacter	560.451	2.508	0.000200224	0.00931043	28
Firmicutes	Mycoplasmataceae	Ureaplasma	102.259	1.96981	0.000164544	0.00931043	28
Actinobacteriota	Atopobiaceae	Olsenella(66)	47.2886	3.54282	0.000819892	0.0193352	28
Proteobacteria	Enterobacteriaceae	Escherichia-Shigella(85)	54.8449	-2.10187	0.000831621	0.0193352	28
Proteobacteria	Enterobacteriaceae	Escherichia-Shigella(85)	141.079	-2.89833	0.0019127	0.0420794	56
Campilobacterota	Helicobacteraceae	Helicobacter	857.247	3.48194	0.000814765	0.0420794	56
Actinobacteriota	Atopobiaceae	Olsenella(66)	53.861	4.46091	0.00105654	0.0420794	56
Firmicutes	Clostridiaceae	Clostridium_sensu_stricto_1(53)	520.104	4.21295	0.00147034	0.0420794	56
Proteobacteria	Enterobacteriaceae	Escherichia-Shigella(85)	1570.92	-4.47009	0.000107444	0.00897265	84
Firmicutes	Mycoplasmataceae	Ureaplasma	83.0961	3.36379	0.000211121	0.00897265	84
Firmicutes	Peptostreptococcaceae	Romboutsia(77)	49.4769	5.56952	0.000458721	0.0129971	84
Verrucomicrobiota	Akkermansiaceae	Akkermansia	26.0402	7.23669	0.000816098	0.0173421	84
