# Supplementary material for: Lifetime Changes in Gut Microbiota and Metabolite Composition in High-Fat Diet-Induced Obesity in Apolipoprotein A-IV Gene Knockout Mice
Source: Biology (Basel). 2025 Sep 17;14(9):1278. doi: 10.3390/biology14091278 (PMC12467894; doi:10.3390/biology14091278)
Supplement: Supplementary file 1 [file biology-14-01278-s001.zip › Table S3. Apo_HFD_vs_ND_poprawione.xlsx]

## Sheet: Table
Supplementary Table S3. Microbiome comparison of HFD vs. ND for ApoA-IV-KO mice (padj≤0.05)
Bold font indicates bacteria differentiated at more than one time point. Sorted by padj at each time point. HFD; high-fat diet, KO; knockout, ND; normal diet, WT; wild-type.
Phylum	Family	Genus	baseMean	log2FoldChange	p-value	padj	time
Firmicutes	Bacilli_unclassified	Bacilli_unclassified	25.3362	2.75802	6.79211e-05	0.00604498	12
Firmicutes	Monoglobaceae	Monoglobus	1291.11	-3.10656	0.00104397	0.0309712	12
Bacteroidota	Bacteroidia_unclassified	Bacteroidia_unclassified	1882.8	-0.83183	0.00152522	0.0339361	12
Actinobacteriota	Bifidobacteriaceae	Bifidobacterium(99)	2104.64	2.62989	0.00219014	0.0389845	12
Cyanobacteria	Gastranaerophilales_fa	Gastranaerophilales_ge	6702.42	-3.52004	9.54974e-07	8.11728e-05	28
Firmicutes	Clostridiaceae	Clostridium_sensu_stricto_1(53)	8.89938	6.72129	1.86115e-05	0.000790988	28
Actinobacteriota	Eggerthellaceae	Enterorhabdus(54)	10262.8	-3.28211	0.000238565	0.00675933	28
Firmicutes	Monoglobaceae	Monoglobus	1599.75	-4.56545	0.000497113	0.0105637	28
Bacteroidota	Prevotellaceae	Prevotellaceae_unclassified	31323.2	-4.68222	0.00128226	0.0165295	28
Verrucomicrobiota	Akkermansiaceae	Akkermansia	50104.1	-7.72543	0.00148282	0.0165295	28
Campilobacterota	Helicobacteraceae	Helicobacter	12063.5	-2.25413	0.00155572	0.0165295	28
Firmicutes	uncultured_fa	uncultured_ge	14.7624	-0.830622	0.0014262	0.0165295	28
Firmicutes	Firmicutes_unclassified	Firmicutes_unclassified	239.467	1.98279	0.00186072	0.0175735	28
Firmicutes	Anaerovoracaceae	Anaerovoracaceae_unclassified	1856.85	-1.75113	0.00260336	0.0220747	28
Firmicutes	Bacilli_unclassified	Bacilli_unclassified	72.6629	2.11818	0.00285673	0.0220747	28
Firmicutes	Mycoplasmataceae	Ureaplasma	41.5531	2.90905	0.00324525	0.0229872	28
Firmicutes	Lachnospirales_unclassified	Lachnospirales_unclassified	8.89938	1.52453	0.00413014	0.0270048	28
Proteobacteria	Mitochondria	Mitochondria_ge	8.89938	1.95874	0.00518234	0.0314642	28
Firmicutes	Oscillospirales_unclassified	Oscillospirales_unclassified	187.214	1.56169	0.00557837	0.0316108	28
Proteobacteria	uncultured	uncultured_ge	1188.18	-2.6099	0.00616145	0.0327327	28
Cyanobacteria	Cyanobacteria_unclassified	Cyanobacteria_unclassified	33.345	-1.75617	0.0065565	0.0327825	28
Firmicutes	RF39_fa	RF39_ge	509.786	2.21172	0.00739398	0.034916	28
Actinobacteriota	Atopobiaceae	Olsenella(66)	5910.35	-2.75412	0.00115136	0.035263	56
Firmicutes	Christensenellaceae	Christensenellaceae_R-7_group(88)	847.72	-4.15649	0.000451922	0.035263	56
Proteobacteria	Gammaproteobacteria_unclassified	Gammaproteobacteria_unclassified	108.239	-2.04017	0.00130604	0.035263	56
Firmicutes	Anaerovoracaceae	Anaerovoracaceae_unclassified	2185.06	-1.65341	0.00304914	0.0407981	56
Firmicutes	Oscillospirales_unclassified	Oscillospirales_unclassified	534.788	1.03731	0.00402944	0.0407981	56
Proteobacteria	Burkholderiales_unclassified	Burkholderiales_unclassified	643.692	-1.70638	0.0029268	0.0407981	56
Verrucomicrobiota	Verrucomicrobiae_unclassified	Verrucomicrobiae_unclassified	79.7964	-1.79847	0.00390461	0.0407981	56
Verrucomicrobiota	Verrucomicrobiales_unclassified	Verrucomicrobiales_unclassified	16.4845	-0.919497	0.00371349	0.0407981	56
Proteobacteria	Sutterellaceae	Parasutterella(99)	21690.7	-2.01862	0.00554152	0.0498737	56
Firmicutes	Peptostreptococcaceae	Romboutsia(77)	58.9787	5.09718	8.11983e-06	0.000657706	84
Bacteroidota	Rikenellaceae	Alistipes(91)	16645.1	2.33824	0.000532616	0.0143806	84
Verrucomicrobiota	Akkermansiaceae	Akkermansia	18.4821	7.50856	0.00286543	0.0358308	84
Firmicutes	Oscillospirales_fa	Oscillospirales_ge(99)	409.612	3.38318	0.00290837	0.0358308	84
Proteobacteria	Burkholderiales_unclassified	Burkholderiales_unclassified	768.967	-3.4557	0.0022519	0.0358308	84
Actinobacteriota	Coriobacteriales_unclassified	Coriobacteriales_unclassified	10.8822	2.04585	0.00309649	0.0358308	84
Firmicutes	Lachnospiraceae	Lachnospiraceae_unclassified	22531	2.73093	0.00502418	0.0374069	84
Proteobacteria	Sutterellaceae	Parasutterella(99)	21886.6	-2.98169	0.00379904	0.0374069	84
Firmicutes	Clostridia_vadinBB60_group_fa	Clostridia_vadinBB60_group_ge	788.199	3.03088	0.00507995	0.0374069	84
Proteobacteria	Gammaproteobacteria_unclassified	Gammaproteobacteria_unclassified	133.134	-2.53595	0.00494175	0.0374069	84
Firmicutes	Monoglobaceae	Monoglobus	966.612	-2.96157	0.00714414	0.048223	84
