# Supplementary material for: Lifetime Changes in Gut Microbiota and Metabolite Composition in High-Fat Diet-Induced Obesity in Apolipoprotein A-IV Gene Knockout Mice
Source: Biology (Basel). 2025 Sep 17;14(9):1278. doi: 10.3390/biology14091278 (PMC12467894; doi:10.3390/biology14091278)
Supplement: Supplementary file 1 [file biology-14-01278-s001.zip › Table S4. WT_HFD_vs_ND_poprawiona.xlsx]

## Sheet: Table
Supplementary Table S4. Microbiome comparison of HFD vs. ND for WT mice(padj≤0.05)
Bold font indicates bacteria differentiated at more than one time point. Sorted by padj at each time point. HFD; high-fat diet, ND; normal diet, WT; wild-type.
Phylum	Family	Genus	baseMean	log2FoldChange	p-value	padj	time
Firmicutes	Anaerovoracaceae	Anaerovoracaceae_unclassified	2025.66	-2.526	4.62996e-05	0.00402806	28
Actinobacteriota	Atopobiaceae	Olsenella(66)	1548.23	-5.2817	0.000239463	0.0104167	28
Firmicutes	Firmicutes_unclassified	Firmicutes_unclassified	301.3	1.18611	0.00203246	0.0464196	28
Actinobacteriota	Actinobacteria_unclassified	Actinobacteria_unclassified	14.7837	-0.90746	0.00213424	0.0464196	28
Firmicutes	Firmicutes_unclassified	Firmicutes_unclassified	395.886	1.06543	0.000289932	0.0240643	56
Firmicutes	Anaerovoracaceae	Anaerovoracaceae_unclassified	1435.54	-2.10134	0.000848971	0.0352323	56
Verrucomicrobiota	Akkermansiaceae	Akkermansia	13133	-7.50239	0.0012978	0.0359058	56
Firmicutes	Bacilli_unclassified	Bacilli_unclassified	25.013	2.95082	0.00207072	0.0429675	56
Verrucomicrobiota	Akkermansiaceae	Akkermansia	65592.9	-11.6124	4.02257e-08	3.45941e-06	84
Verrucomicrobiota	Verrucomicrobiae_unclassified	Verrucomicrobiae_unclassified	58.0294	-2.70827	3.62438e-05	0.00155848	84
Bacteroidota	Marinifilaceae	Odoribacter(96)	1015.51	2.69424	0.00020032	0.005093	84
Proteobacteria	Enterobacteriaceae	Escherichia-Shigella(85)	31.4336	5.33272	0.000236884	0.005093	84
